# Supplementary material for: Characterization of the ovine ribosomal protein SA gene and its pseudogenes
Source: BMC Genomics. 2010 Mar 16;11:179. doi: 10.1186/1471-2164-11-179 (PMC2850357; doi:10.1186/1471-2164-11-179)
Supplement: Additional file 1 — Primers used for screening of the INRA BAC library. Characteristics of primers used for screening of the INRA BAC library: sequence, location, melting temperature and amplicon length. [file 1471-2164-11-179-S1.XLSX]

## Sheet: Sheet1
Primer name	Sequence	Location	Tm (°C)	Amplicon length non processed (processed) (bp)
OariRPSA 1F	GGAGCCCTTGATGTCCTG	exon 2	58	975 (156)
OariRPSA 1R	GGTCCTCTTCAGGTTTATGATGT	exon 3
OariRPSA 2F	CCGGGAACCTTCACTAACCA	exon 4	61	948 (224)
OariRPSA 2R	GCGAGCATCCACCACATC	exon 5
OariRPSA 3F	GAGGAGTTTCAGGGCGAATG	exon 6	61	301 (150)
OariRPSA 3R	TTCAGTGGAAGGCTGAGCAC	exon 7
OariRPSA 4F	CCCTTGATGTCCTGCAAA	exon 2	58	3179 (331)
OariRPSA 4R	GCCTGGATCTGGTTAGTGAAG	exon 4
OariRPSA 5F	CGTCAGTGTCATCTCCTCCA	exon 3	60	10118 (429)
OariRPSA 5R	GCCTGCTCTTCCTTTTCAATC	exon 6
OariRPSA 6F	CACCAACCTTGACTTCCAAA	exon 2	58	11590 (732)
OariRPSA 6R	GGCTGAGCACTCCAGTCTT	exon 7
OariRPSA 7F	CCTTCCGTGCCCATTCA	exon 6	61	340 (130)
OariRPSA 7R	CAACTCGCTGGTGGTTCCT	exon 7
OariRPSA 8F	CGAGCTGTGCTGAAGTTTGC	exon 4	61	338 (N/A)
OariRPSA 8R	GGCCTCAACTCCAAGCTCTA	intron 4
