# Supplementary material for: Characterization of the ovine ribosomal protein SA gene and its pseudogenes
Source: BMC Genomics. 2010 Mar 16;11:179. doi: 10.1186/1471-2164-11-179 (PMC2850357; doi:10.1186/1471-2164-11-179)
Supplement: Additional file 2 — STS primers BES. Characteristics of primers used for STS content mapping: sequence, annealing temperature and amplicon length. [file 1471-2164-11-179-S2.XLSX]

## Sheet: Sheet1
Primername	Sequence forward primer (5'-3')	Annealing temperature (°C)
	Sequence reverse primer (5'-3')	Amplicon length (bp)
OariBAC15H1F	GCCAGGGTAGATTTAGATGTGTT	61
	GGGGCAAGAAGAGAGAGTAGTG	260
OariBAC15H1R	CCGCAAGCTGTTTCAAGT	61
	GGGCCATGACAGTATTTATCTT	293
OariBAC74D12F	AGGGAACAGTGCGTCTACAAA	64
	TGTCTGAATCTGGTTAGTGAAGGT	214
OariBAC79C3F	TCCCTCTTTACAACTTCCCATC	61
	TGAACACAGAACACAGCCAAA	127
OariBAC79C3R	CGTCCTACCTCTGGAGACGA	64
	CCGGCTAATCTGGATCTGTG	184
OariBAC177E6F	GGAGCACTGGCAAACAAA	60
	TGAACCCACTTCCACTTACC	336
OariBAC177E6R	CAATGTTCGGGATGGTAAG	62
	TTCTTGGTGTCAGGAGTGG	439
OariBAC187G9F	GGGAAGCAGTCAGGAGGTT	60
	TCCCTCAGATATTACCCTGGA	203
OariBAC187G9R	TAGTCATTCCCATCTTTCCA	62
	TTTTGTAGACGCACTGTTCC	196
OariBAC201D10F	TCTTCTCACCCCACTCAC	60
	GATGTTTACTCCTCATAGCAAC	234
OariBAC203A8F	GGGCTTCATCCTTACATTCAC	60
	CTTCCCACAACCCAACTATG	107
OariBAC203A8R	AGGGAGGGAGAGACTGATT	62
	GAAAGTGAAACCAACAGTAAGG	111
OariBAC206C7F	TGCTTGCGAGACAGAACACTGA	60
	GTCGCCTGTTGCCCACTTCT	250
OariBAC206C7R	CATACGCAAGGGATGCAGTAA	62
	GCTTAAATGGTCGGTGCAGT	174
OariBAC239A10F	CCTACGGCTGATTCCTGTTG	63
	CTTCTCCCTGCATCCCATCT	183
OariBAC239A10R	CAGTTAGTACAGGGAAGTTTTGTTC	63
	GATTTGGGTATATGCTCTAGGTTC	201
OariBAC325C3F	CATGTGCGGCTTGCATCTGT	63
	CGGCAACCAAACTTACGGTGAT	169
OariBAC325C3R	CTTCTTCAGTTATCGGTCTTTCC	64
	ACCAGGATTGGAGGATTCAG	167
OariBAC340G12F	CCATATCAATAAGCACTCCA	64
	GACAAATGAGCTTTTCCAC	156
OariBAC340G12R	CCTTACTGTTGGTTTCACTTTC	62
	GCCCATTGCTAGTTTATCTG	257
OariBAC343G5F	TTGTGACTACTGAGATACATCAAGG	60
	CATTCACCTCAGCTTGTTTCTT	109
OariBAC343G5R	TTCCAGGTATTAAGCAACAGTGTGTGA	62
	TCTTCCCAGTCTCCTGTGTGAGG	104
OariBAC357D10R	GAACTGACCTTACGTGGTTGG	62
	GAGTTTGGGGTTTGTGTTAGTG	190
OariBAC398A10F	CCTGGAGCAATGAACAACAA	60
	AAAACCAAGCAGCAGAAACC	180
OariBAC398A10R	CTACTGGGGCGTGAGCTTGT	64
	TGTTTGATTGGGTCTGCCTCT	159
OariBAC418E6F	GCTTCTAGGCAACATCCCTAC	62
	TGCAACCTCTAACTCTGCATT	671
OariBAC418E6R	GTAAGATTTGGGGTGCTGTG	62
	CTGGTCACTTTTCTGCTTCCT	296
OariBAC419E10R	CCTTTCATACAACCCATCC	62
	GAGAGTTCATCCACATCCAC	219
OariBAC426B6F	TTTTGGGAGGGGAGGTATG	62
	AGGAACGGATTTTGGTGTTC	184
OariBAC426B6R	AAACAAGGATAAACCCAGGAGAAG	62
	CGTGTGGTAGAGGCAGTGGT	234
OariBAC439D12F	TTCTACCTTCTGTCCCTTATCTTC	62
	TTTTACCGCCCTGTGACT	330
OariBAC439D12R	CAGGGAACAGAGGAACAGCA	64
	CTTGGAAACTGAAAACACCTACAGA	220
OariBAC457G3F	GGTGAACTAGCCTGTGAAGAGGAG	62
	CCCTGATTGGTTAATTGGTAGATTG	101
OariBAC457G3R	AGGGAAGTGGGAGGAGAGAA	62
	GCACCAGCACAAGTAAGACAAG	243
OariBAC487G6F	CTGATGCTCCTGCAAAATAGG	63
	GGGTTCAAAGCTACTGGTATTCA	189
OariBAC487G6R	AGACTGCTAACGCCACATAAC	63
	CCAAGAAACTAGGCTGAGAGA	128
OariBAC494A7F	CTGAGGAATATGTGGCATTACG	62
	TTCACCCTCCTTGATGAATTG	101
OariBAC494A7R	GACAAGGGAAATCAGGATAGAC	62
	CACCTGTGACTTTATCGTTTCT	186
OariBAC523F6F	CCCTGTTTCATTTTGTGCTTGTG	63
	TCCCTACCCTTGCCCTCTTG	159
OariBAC523F6R	GGATAGGGGAGAACAAGACA	63
	TGGAACTCACAACCACCA	243
OariBAC538A12F	GCTTTCCAGTGATAGGAGCAA	63
	AGCCCCACATACAACCAGA	220
OariBAC538A12R	TTGTTTCGCTCCCTTTGCT	62
	CCAAGTCATCCCTCCTCCTT	250
OariBAC569F2F	CTCACATAATTTCATCCTCTCC	63
	CCAAATGGATTCTTTCACAC	168
OariBAC569F2R	GAGGCTCGCCATGTCTACTT	63
	CGTGGAAAACCGATAAAACTTC	152
OariBAC583D12F	TTCCATCTGTTTTCCTTCAC	62
	GTGAGAGTTTTCAGACAATGG	111
OariBAC802A10F	GAGGTTCTCATTTGGTTGCTCATT	63
	CAGGCAGGAAGGCACAGTAGA	555
OariBAC802A10R	ATGCTCCAGTTTTCTCCATCTAC	62
	GCTCCTCACCTGCCTTCTT	237
OariBAC850F2F	AAGGGTAGGACTTGTAGGTGT	62
	CCATTCAGCATCATCTCTC	349
OariBAC852H10F	ATCTTTTGGCAGGGGAGT	62
	AACTTGGACTTGAGGGACAT	338
OariBAC852H10R	TCACCGCTTTCGCTCCTTAC	66
	ACCATCTGTCTTTGATTGAGTGGA	162
OariBAC890H12R	TGTCTTAGGCTTGTCATGTT	64
	CTGACCCAACTGCTCTTT	332
OariBAC891D11R	GACAGCACAGGATGACAAAA	63
	CCACCAGAGAAGTCCCAGT	138
OariBAC912D11F	AACTGGTAGGTTATGTGTCGTG	62
	AAGGCACTCTGGGAGATAAA	299
OariBAC912D11R	TCCGCTTTTCTTTTCCATCT	62
	ATAACTGAACCCCTTTGCTCTAC	142
