# Supplementary material for: Characterization of the ovine ribosomal protein SA gene and its pseudogenes
Source: BMC Genomics. 2010 Mar 16;11:179. doi: 10.1186/1471-2164-11-179 (PMC2850357; doi:10.1186/1471-2164-11-179)
Supplement: Additional file 4 — In silico promoter prediction. The in silico predicted promoter sequence is shown with the transcription start site highlighted in red. Furthermore, the score of the prediction, identification of the promoter and location of the transcription start site in the sequence is shown. [file 1471-2164-11-179-S4.XLSX]

## Sheet: Sheet1
Pseudogene	Promoter Sequence	Score	Promoter	Transcription start site
RPSAP1	AATCTACTCTATAACTAAGACGGCCCAGCAGGATGCTTGTGTTTTTCTAC	0.93		-155
RPSAP2	AAAGTTTACTTTTATACACTGCCCAGAGAAAGATCCATACAGCAATGTTC	0.81		24
RPSAP4	AAGGGAACAGTGCGTCTACAAAAGGGAGCATGGTGGCATCTCCATCATGA	0.99	TATA box	207
RPSAP8	TCTGAGATCCTAAAAAGGGCGTGCACCCAGCGGGTCTGACGTGGTGGATG	1.00		294
RPSAP9	ACGCTTCTCTTTAAAAATTCCCCAGCTACAGAGGACCTCCATAGACATTT	1.00	TATA box	166
RPSAP10	TGTATTTCTTTAAAAATATCTCACGCAGTTTTTCCTAAAGATAAATAAAT	0.83		-192
