# Supplementary material for: Characterization of the ovine ribosomal protein SA gene and its pseudogenes
Source: BMC Genomics. 2010 Mar 16;11:179. doi: 10.1186/1471-2164-11-179 (PMC2850357; doi:10.1186/1471-2164-11-179)
Supplement: Additional file 5 — Characteristics BES. Characteristics of the 68 BES: BES length, orthologous sequences and genes, and repeats present in the BES. [file 1471-2164-11-179-S5.XLSX]

## Sheet: Sheet1
BES ID	BES Length (bp)	Orthologous sequence (Species/Accession number)	Genes	Nucleic acid identity (%)	Query coverage (%)	Repeats characteristics (position BES/repeat/class/family)	BES ID
15H1F	798	Cow: NC_007301	DAP3	89	53	364-634: L1MC4a (LINE /L1); 715-797: MER20 (DNA/hAT-Charlie)	15H1F
15H1R	811	Cow: NC_007324		94	96	262-348: L1MA8 (LINE/L1); 357-811: L1M2 (LINE/L1)	15H1R
74D12F	800	Sheep: EF649775	LOC789684	76	49	1-295: L1M3 (LINE/L1)	74D12F
74D12R	650	Cow: NC_007320	LOC789684	93	100	118-650: BovB (LINE/RTE-BovB)	74D12R
79C3F	565	Cow: NC_007305		94	100	No repeats	79C3F
79C3R	768	Cow: XM_583591	PCDHGA4	96	61	No repeats	79C3R
155C9F	716	Cow: NC_007301	ASH1L	93	97	72-395: MER2B (DNA/TcMar-Tigger); 397-712: L1MB8 (LINE/L1)	155C9F
155C9R	484	Cow: NC_007301	GON4L	92	100	1-150: L1M5 (LINE/L1); 151-276: SINE2-2_BT (SINE/tRNA-Glu); 277-325: L1M5 (LINE/L1); 354-466: CHR2C_Ttr (SINE/tRNA-Glu)	155C9R
177E6F	620	Cow: NC_007320		84	99	500-620: L1-2_Ttr (LINE/L1)	177E6F
177E6R	648	Cow: NC_007320	RPSA	91	98	215 -413: MLT1J (LTR/ERVL-MaLR)	177E6R
187G9F	630	Cow: NC_007320		94	100	No repeats	187G9F
187G9R	576	Sheep: EF649775	LOC789684	84	33	11-250: L1M3 (LINE/L1)	187G9R
201D10F	1047	Cow: NC_007320		93	92	no repeats	201D10F
201D10R	1049	Sheep: EF394773	RPSA	99	87	167 -351: Bov-tA3 (SINE/BovA)	201D10R
203A8F	580	Cow: XM_001254336	PCDHGA7	95	41	No repeats	203A8F
203A8R	442	Cow: NC_007305		94	99	148-270: L1_Art (LINE/L1)	203A8R
206C7F	830	Cow: NC_007324	LOC538046	88	93	No repeats	206C7F
206C7R	1002	Cow: NM_001034551		91	78	No repeats	206C7R
228H5F	297	Cow: NC_007320	LOC789684	94	97	16-271: L1MCa (LINE/L1)	228H5F
228H5R	223	N/A		N/A	N/A	1-223: ART2A (SINE/RTE-BovB)	228H5R
239A10F	600	Cow: NC_007305		95	100	No repeats	239A10F
239A10R	645	Cow: NC_007305	PCDHGB3	94	100	149-172: (TTTC)n (Simple_repeat)	239A10R
325C3F	359	Cow: NC_007308		92	81	No repeats	325C3F
325C3R	750	Cow: NC_007308		90	99	82-394: L1MEc (LINE/L1)	325C3R
340G12F	566	Cow: NC_007305	PCDHGB3	94	97	458-481: (TTTC)n (Simple_repeat)	340G12F
340G12R	387	Cow: NC_007305		94	100	150-272: L1_Art (LINE/L1)	340G12R
343G5F	503	Cow: NC_007299	EPHA6	94	100	173-317: L2a (LINE/L2)	343G5F
343G5R	266	Cow: NC_007299	EPHA6	92	100	No repeats	343G5R
357D10F	121	Cow: NC_007305		93	100	4-131: MER4B-int (LTR/ERV1); 132-152: MER21-int (LTR/ERVL)	357D10F
357D10R	494	Human: BC152415	PCDHGB4 &PCDHGA8	69	97	133-201: (TA)n (Simple_repeat)	357D10R
398A10F	480	Cow: NC_007325		94	88	No repeats	398A10F
398A10R	890	Cow: NC_007325		90	100	32-235: Bov-tA1 (SINE/BovA); 641-781: MIR (SINE/MIR)	398A10R
418E6F	767	Cow: NC_007301		91	97	44-117: SINE2-1_BT (SINE/tRNA-Glu); 247-361: MIR (SINE/MIR); 424-566: CHRL1_BT (SINE/tRNA-Glu)	418E6F
418E6R	711	Human: BX647589	LOC100141009	70	33	111-296: Bov-tA2 (SINE/BovA)	418E6R
419E10F	500	Cow: NC_007320		100	99	4-71: L1M2 (LINE/L1); 244-497: MLT1J1 (LTR/ERVL-MaLR)	419E10F
419E10R	776	Cow: NC_007320		91	100	91-222: L2b (LINE/L2)	419E10R
426B6F	871	Cow: NC_007324	LOC401242	94	99	550-686: BOV-A2 (SINE/BovA); 768-851: SINE2-1_BT (SINE/tRNA-Glu)	426B6F
426B6R	763	Human: AL671879	LOC538046	72	77	229-351: SINE2-1_BT (SINE/tRNA-Glu)	426B6R
439D12F	445	Cow: NC_007322		90	97	415-441: (TG)n (Simple_repeat)	439D12F
439D12R	784	Cow: NC_007322		91	100	6-238: L1MC5 (LINE/L1); 610-782: MER5B (DNA/hAT-Charlie)	439D12R
457G3F	699	Human: AY882013	GPX5	73	100	288-316: AT_rich (Low_complexity); 318-699: L1MB2 (LINE/L1)	457G3F
457G3R	670	Human: NC_000006.11		67	81	No repeats	457G3R
466E9F	746	Cow: NC_007315		91	92	62-598: ART2A (SINE/RTE-BovB); 599-746: BovB (LINE/RTE)	466E9F
466E9R	632	Cow: NC_007315		91	88	1-197: BovB (LINE/RTE-BovB); 199-632: ART2A (SINE/RTE-BovB)	466E9R
487G6F	730	Cow: NC_007299	EPHA6	94	80	311-334: (CTG)n (Simple_repeat); 337-594: BOV-A2 (SINE/BovA)	487G6F
487G6R	643	N/A		N/A	N/A	5-151: ERV2-1B-LTR_BT (LTR/ERVK); 148-489: ERV2-1C-LTR_BT (LTR/ERVK); 538-643: BTLTR1B1 (LTR/ERVK)	487G6R
494A7F	419	Cow: NC_007299	EPHA6	95	83	No repeats	494A7F
494A7R	438	Cow: NC_007299	EPHA6	92	100	123-229: MamRep38 (DNA/hAT); 245-437: L1-2_BT (LINE/L1)	494A7R
523F6F	712	Cow: NC_007301	DAP3	91	100	No repeats	523F6F
523F6R	757	Human: AL139410.20	ASH1L	69	57	No repeats	523F6R
538A12F	729	Cow: NC_007325		95	100	No repeats	538A12F
538A12R	675	Cow: NC_007325		91	100	458-657: Bov-tA2 (SINE/BovA)	538A12R
569F2F	756	Cow: NC_007320	LOC789684	91	100	385-627: BovB (LINE/RTE-BovB); 619-756: BovB (LINE/RTE-BovB)	569F2F
569F2R	890	N/A		N/A	N/A	1-886: ERV2-1B-LTR_BT (LTR/ERVK)	569F2R
583D12F	819	Cow: NC_007299	EPHA6	95	85	238-473: Bov-tA2 (SINE/BovA)	583D12F
583D12R	829	Cow: NC_007299	EPHA6	93	80	50-190: BOV-A2 (SINE/BovA); 228-336: AT_rich (Low_complexity); 469-724: L1-2_Ttr (LINE/L1); 739-829: Bov-tA2 (SINE/BovA)	583D12R
802A10F	740	Cow: XM 001787161	LOC100138404	91	100	No repeats	802A10F
802A10R	742	Cow: NC_007320		88	100	168-209: GC_rich (Low_complexity)	802A10R
850F2F	667	Cow: NC_007320	LOC789684	92	100	No repeats	850F2F
850F2R	700	N/A		N/A	N/A	1-700: L1-1_Ttr (LINE/L1)	850F2R
852H10F	464	Cow: NC_007315	MSI1	89	100	No repeats	852H10F
852H10R	543	Rhesus monkey: XM_001085795	PXN	68	55	No repeats	852H10R
890H12F	666	N/A		N/A	N/A	1-666: L1_BT (LINE/L1)	890H12F
890H12R	510	Cow: NC_007320	LOC789684	93	100	No repeats	890H12R
891D11F	358	Cow: NC_007301		86	100	1-308: Tigger1 (DNA/MER2_type); 310-358: CHR-2A (SINE/tRNA-Glu)	891D11F
891D11R	338	Cow: NC_007301	ASH1L	92	100	No repeats	891D11R
912D11F	462	Sheep: EF394773	RPSA	99	100	147-331: Bov-tA3 (SINE/BovA)	912D11F
912D11R	678	Cow: NC_007322		91	99	524 -612: L1-2_BT (LINE/L1)	912D11R
