# Supplementary material for: Characterization of the ovine ribosomal protein SA gene and its pseudogenes
Source: BMC Genomics. 2010 Mar 16;11:179. doi: 10.1186/1471-2164-11-179 (PMC2850357; doi:10.1186/1471-2164-11-179)
Supplement: Additional file 6 — Primers used to annotate the mini-contigs. Characteristics of primers used to annotate the mini-contig: sequence, annealing temperature, amplicon size and annotation information. [file 1471-2164-11-179-S6.XLSX]

## Sheet: Sheet1
Gene symbol	Sequence primer (5'-3')	Annealing temperature (°C)	Annotation	Nucleic acid identity (%)	Query coverage (%)	Gene symbol
		Amplicon size (bp)	(species/Accession number)
Genes present in the mini-contigs						Genes present in the mini-contigs
ASH1L F	CCGATTGAGTGGTTTCTTTT	61	Cow: XM_612098	97	79	ASH1L F
ASH1L R	GTAGTGTCTTTGCTTCTGTCTCTC	220				ASH1L R
DAP3 F	ATGCTCATCTTTGGGTGAA	61	Cow: XM_001787833	97	100	DAP3 F
DAP3 R	AACGCTCATTTGCAGTTTG	121				DAP3 R
GON4L F	TTTACAGACCAGCTCCTTGATG	63	Cow: XM_604484	96	63	GON4L F
GON4L R	AGGGGTTCGACAGTTCCAG	250				GON4L R
LOC100138404 F	GAGAGACAACAGAAAAGGCAATCCA	61	Cow: XM_001787161	92	97	LOC100138404 F
LOC100138404 R	CCCTTACCTCCCCAAGCACA	161				LOC100138404 R
LOC100140389 F	GCTTCCCTTATTTCTCTTCTCC	55	Cow: NC_007325	95	97	LOC100140389 F
LOC100140389 R	GGACTCATAGGCATTCACTTTC	136				LOC100140389 R
LOC515736 F	ACATTGGATGTTGCCTTGTT	65	Sheep: AY942616	99	100	LOC515736 F
LOC515736 R	CGGTTTCTCTTGAAGTGCTG	140				LOC515736 R
LOC767868 F	CTAGTGCCCCATTTTCTG	61	Cow: XR_042749	90	88	LOC767868 F
LOC767868 R	ACCTCTACAGTTTATGGATGG	146				LOC767868 R
LOC784055 F	CACCCAGTGACCAATACAACA	63	Cow: XR_027816	87	99	LOC784055 F
LOC784055 R	TGCTTTGTCCCCTCTACCTC	245				LOC784055 R
MOBP F	CGTTCACCTTCCTCAACTCC	65	Cow: NM_001077879	98	100	MOBP F
MOBP R	CAGCAGATCCAGTCCTCCTC	103				MOBP R
MSTO1 F	GGTAGGACTCCAAAACCA	55	Cow: NM_001046408	98	48	MSTO1 F
MSTO1 R	CATCATGGTTGTACTTGTGA	118				MSTO1 R
PCDHB13 F	GGGAAATGGCTCTGAAAGTTGG	63	Cow: XM_596806	96	94	PCDHB13 F
PCDHB13 R	TTCTCGGTGCTGGTGTTCGT	230				PCDHB13 R
PCDHB14 F	CGGAGTCTGTGCCCTATTCT	62	Cow: XM_865017.2	97	100	PCDHB14 F
PCDHB14 R	TATCAGCAAATCCCCAGTCA	176				PCDHB14 R
PCDHB16 F	GTGAGTGTGAAACCTCTCTAAAAC	52	Cow: XM_864193	96	100	PCDHB16 F
PCDHB16 R	TAGCCATCTCTGCCAACC	296				PCDHB16 R
PCDHGA1 F	GGGGTGCTGTTTTACTTGG	62	Cow: XM_001254475.2	93	76	PCDHGA1 F
PCDHGA1 R	ACCACTTTCTGTCCCATCTTT	494				PCDHGA1 R
PCDHGA2 F	TGTCTCCACAGTTTACCATACC	52	Cow: NM_001099368.1	94	100	PCDHGA2 F
PCDHGA2 R	AACCAGATACCCCAGTTCC	370				PCDHGA2 R
PCDHGA3 F	AAAGCTCACCCCGTCAGTC	62	Cow: XM_844235.1	82	81	PCDHGA3 F
PCDHGA3 R	CCAGTCCTCCGCACTTTCT	180				PCDHGA3 R
PCDHGA5 F	AGCCCAACTACGCAGACAC	62	Cow: XM_588576.1	100	75	PCDHGA5 F
PCDHGA5 R	AACTTCTAGCTCTCTTTCCTTTGC	104				PCDHGA5 R
PCDHGB1 F	TCTTCCTGCTGTCATTGTTGCTC	60	Cow: XM_001254434.1	96	100	PCDHGB1 F
PCDHGB1 R	TCCCCATTCTCTGCTCTCACAC	190				PCDHGB1 R
PCDHGB2 F	TCTCAATATCACCCCAGAAGTGGTT	62	Cow: XM_870861.2	88	100	PCDHGB2 F
PCDHGB2 R	ATCCGAGGCAAATGGGACAC	109				PCDHGB2 R
PCDHGB3 F	CGGCTCTGTATTTGGAGCTGATT	62	Cow: XM_588575.3	98	100	PCDHGB3 F
PCDHGB3 R	GCCGCAGAAAACCTGAAAGTG	158				PCDHGB3 R
PLA2G1B F	GCCATCTGCTTCTCAAAGGT	65	Cow: NM_174646	91	98	PLA2G1B F
PLA2G1B R	TCAATGGGTGCTTTATTGGA	154				PLA2G1B R
RBBP8 F	TGGGCTAACCAAAGACTCC	62	Cow: NM_001101966	97	100	RBBP8 F
RBBP8 R	GTGGACGAAGAGGGATTTTA	137				RBBP8 R
SIRT4 F	CATCCCGGCTTCCTCTATC	63	Sheep: FJ236701	100	98	SIRT4 F
SIRT4 R	TTTCCTGGGCTGTTTCTTCT	226				SIRT4 R
SLC25A38 F	TATGGGCTGCGTGGCTTCTT	69	Sheep: NM_001127275	98	58	SLC25A38 F
SLC25A38 R	GATGTGTCTGCCAGGCTCTCCT	240				SLC25A38 R
TAF7 F	ACAGCACCAAGAAAACGA	61	Cow: NM_001046028.1	97	97	TAF7 F
TAF7 R	TTCAGTTCATCCAGCACA	180				TAF7 R
TRIM27 F	ACTTTGTGGAGCCCATGATGC	65	Cow: NM_001075799	98	99	TRIM27 F
TRIM27 R	TCTGGTCCTCCTCGCAGTACA	270				TRIM27 R
ZNF24 F	TGGATGTGTTGAGTGTGG	63	Cow: XM_001788500	97	99	ZNF24 F
ZNF24 R	TGTGTCTTCGCTGATGTCT	235				ZNF24 R
ZNF397OS F	CAATACCTCCAAGACGACTCC	63	Cow: XM_584961	92	95	ZNF397OS F
ZNF397OS R	TCGGGCTGAGACTTCCTATACT	228				ZNF397OS R
Genes not present in the mini-contigs						Genes not present in the mini-contigs
ARL6 F	GGCCAGATTAGCATACCTGAA	62	Cow: NM_001075782	92	100	ARL6 F
ARL6 R	CCAGGCTGTGAAGACATGAA	203				ARL6 R
CABLES1 F	CGAGATGGGCAGTGAGTGGA	67	Cow: XM_001787300	89	93	CABLES1 F
CABLES1 R	TCTGGGTGTGGCTGTGAGGA	128				CABLES1 R
COX6A1 F	GTAACCATACCCTATTCCATAACC	63	Cow: NM_001077831	96	96	COX6A1 F
COX6A1 R	TAAGCCATCTCCTCCTGCT	250				COX6A1 R
GNPNAT1 F	CCCTGGAATGTCTACCACAAA	56	Cow: NM_001075559	91	100	GNPNAT1 F
GNPNAT1 R	CCCACCAGCCCAAAGTATC	250				GNPNAT1 R
INO80C F	GAAAGCCACAAGCATCGTTC	64	Cow: NM_001105404	94	96	INO80C F
INO80C R	TTGACAGCAGAAGTTGTTTCCA	117				INO80C R
IQCA1 F	GAGCCTTGGCATTAACAGGA	59	Cow: XM_001790491	91	42	IQCA1 F
IQCA1 R	GAAGACCTGAGTGGGAGCAA	214				IQCA1 R
LOC100138837 F	TGAGGAAGGTGGTGAAGGAG	62	Cow: NM_001103305	81	83	LOC100138837 F
LOC100138837 R	GGTTACAGCCCCACAAGAAA	243				LOC100138837 R
LOC100139972 F	CTGGAACTTGGAATGTGGAG	63	Cox: XM_001788918	92	99	LOC100139972 F
LOC100139972 R	CTGGTGCTCAGTAAGGATGG	239				LOC100139972 R
LOC507236 F	CACTGCCTTACCATCCATCAAAGA	62	Cow: XR_042813	93	99	LOC507236 F
LOC507236 R	TGAACTCGCTTGTGTCCAATCA	281				LOC507236 R
LOC783956 F	AAATCGAAATGTCTTGCCCCTATACC	61	Cow: XM_001252403	95	99	LOC783956 F
LOC783956 R	TCGCAGAACTGAGCACACAGAA	249				LOC783956 R
MDK F	AGCCGACTGCAAGTACAAGTTTGAG	61	Rabbit: NM_001082167	89	77	MDK F
MDK R	CCTTCCCTTTCTTGGCTTTGG	179				MDK R
MYRIP F	CCTCTCCAAGCACCAGAAGT	59	Cow: XM_600387	96	87	MYRIP F
MYRIP R	TGAACTTACAGTCCCCACAGC	104				MYRIP R
PCDHB5 F	AGGTATTCCATGCCAGAAGAAACA	65	Cow: XM_001253364	99	99	PCDHB5 F
PCDHB5 R	AGAAGCAAATTCCCGGTCGT	164				PCDHB5 R
RPLP0 F	GCTGATTAAGACCGGAGACAAG	62	Cow: BC102074.1	97	98	RPLP0 F
RPLP0 R	GCACTTCGGGGTTGTAGATG	134				RPLP0 R
SERINC5 F	CTGAGCAATCTCCTTGGTTCT	62	Cow: XM_580814	97	100	SERINC5 F
SERINC5 R	ATTCTTTAGGGGCAAACTGG	214				SERINC5 R
TUBA3D F	TTCAGGGCTTCTTGGTTTTC	62	Cow: XM_001251618	96	97	TUBA3D F
TUBA3D R	GGTGGTGAGGATGGAGTTGT	179				TUBA3D R
ZCWPW2 F	TCTCCTTATCCCCTGAAATCTT	62.5	Cow: XM_001256329	93	97	ZCWPW2 F
ZCWPW2 R	CCACTTTGATGAAGCTGAGAC	333				ZCWPW2 R
ZNF397 F	TAGAGTGGCAGCAAGGGAGT	65	Cow: NM_001075262	95	100	ZNF397 F
ZNF397 R	TCTGGTGTTGTGTTAGAGAAGAATG	249				ZNF397 R
