# Supplementary material for: Characterization of the ovine ribosomal protein SA gene and its pseudogenes
Source: BMC Genomics. 2010 Mar 16;11:179. doi: 10.1186/1471-2164-11-179 (PMC2850357; doi:10.1186/1471-2164-11-179)
Supplement: Additional file 8 — Bovine RPSA pseudogenes. Characteristics of bovine RPSA pseudogenes predicted in silico by BLAST analysis of the bovine genome (reference assembly, based on Btau_4.0). In yellow are the pseudogenes that are annotated as 'similar to Ribosomal protein SA pseudogene'. The bovine pseudogene RPSAP1 is highlighted in blue and the pseudogenes that aren't annotated yet in white. [file 1471-2164-11-179-S8.XLSX]

## Sheet: Sheet1
Chromosomal location Bos taurus	GenBank Acc. No.	Range/Gene ID	Identity with mRNA RPSA Bos taurus	Length (bp)	Ortholog Ovis aries
5	NC_007303 .3	60831606-60832076	0.92	478
3	NC_007301.3	60353603 -60353976	0.86	374
3	NC_007301.3	94439030-94438772	0.85	259
29	NC_007330.3	23995266-23995495	0.84	266
4	NC_007302.3	19400828-19401199	0.83	254
4	NC_007302.3	19806678-19806275	0.83	409
7	NC_007305.3	51802201-51801057	0.81	1144	Ortholog ovine RPSAP3
17	NC_007315.3	65883767-65884909	0.81	1142	Ortholog ovine RPSAP6
28	NC_007329.3	LOC100139311	0.81	867
X	NC_007331.3	55244047-55243185	0.79	924
9	NC_007307.3	24593279-24594167	0.78	921
22	NC_007320.3	2925139-2925856	0.78	717	Ortholog ovine RPSAP4
23	NC_007324.3	40274136-40274422	0.78	282
28	NC_007329.3	LOC789763	0.78	893
2	NC_007300.3	9848946-9849352	0.77	430
3	NC_007301.3	88329154-88328272	0.77	918
4	NC_007302.3	RPSAP1	0.77	1156
24	NC_007325.3	LOC100138378	0.77	1131	Ortholog ovine RPSAP11
3	NC_007301.3	16411109-16410143	0.75	966	Ortholog ovine RPSAP2
3	NC_007301.3	30172521-30171698	0.75	879
X	NC_007331.3	LOC782805	0.75	895
X	NC_007331.3	59384437-59383512	0.75	952
unknow		LOC789047	0.75	762
1	NC_007299.3	21108684-21108094	0.74	637
3	NC_007301.3	90483516-90484432	0.74	938
10	NC_007308.3	65161474-65161271	0.74	218
22	NC_007320.3	LOC100139861	0.74	1048
25	NC_007326.3	LOC783961	0.74	828
26	NC_007327.3	LOC786170	0.74	817
X	NC_007331.3	LOC786360	0.74	819
unknow		LOC100138910 = LOC100140401	0.74	622
3	NC_007301.3	LOC784429	0.73	878
5	NC_007303 .3	24927297-24927923	0.73	670
24	NC_007325.3	LOC786678	0.73	1202
28	NC_007329.3	LOC783589	0.73	656
28	NC_007329.3	LOC784951	0.73	816
29	NW_001494550.1	LOC789646	0.73	1194
1	NC_007299.3	108047741-108046865	0.72	900
4	NC_007302.3	LOC786771	0.72	929
12	NC_007310.3	7488001-7487317	0.72	694
19	NC_007317.3	LOC781120	0.72	929
unknow		LOC788586	0.72	927
unknow		LOC782843	0.72	928
unknow		LOC788398	0.72	929
3	NC_007301.3	LOC100141114	0.71	928
4	NC_007302.3	124304154-124305007	0.71	927
6	NC_007304 .3	12277767 -12278622	0.71	887
16	NC_007314.3	15414760-15415750	0.71	975
28	NC_007329.3	LOC786412	0.71	941
unknow		LOC788968	0.71	928
1	NC_007299.3	109323009-109323702	0.7	716
4	NC_007302.3	LOC786585	0.7	907
5	NC_007303 .3	20881822-20882659	0.7	921
12	NC_007310.3	25444804-25443920	0.7	930
16	NC_007314.3	16375770-16376261	0.7	499
2	NC_007300.3	14483627-14483026	0.69	666
7	NC_007305.3	26643396-26644254	0.69	922
7	NC_007305.3	46544047-46544722	0.69	759
29	NC_007330.3	20840439-20841275	0.66	929
6	NC_007304 .3	8795342-8795930	0.64	602
